# Supplementary material for: Zika virus infection drives epigenetic modulation of immunity by the histone acetyltransferase CBP of Aedes aegypti
Source: PLoS Negl Trop Dis. 2022 Jun 27;16(6):e0010559. doi: 10.1371/journal.pntd.0010559 (PMC9269902; doi:10.1371/journal.pntd.0010559)
Supplement: S1 Table — (XLSX) [file pntd.0010559.s001.xlsx]

## Sheet: Plan1
	Supplementary Table 1. Primers sequences
		VectorBase ID	Primers	Sequence (5'-3')
	qPCR	AAEL013816	AaCBP Forward	CTCTCGATACTGAAAGCCAACC
			AaCBP Reverse	TGCTGCATTACGTTGTGAGG
		AAEL003396	RP49 Forward	GCTATGACAAGCTTGCCCCCA
			RP49 Reverse	TCATCAGCACCTCCAGCTC
		AAEL029041	Cecropin D Forward	GAAGAAGCTGGGAAAGAAATTG
			Cecropin D Reverse	CCAATCGCTTTTATTCCTACAAC
		AAEL029038	Cecropin G Forward	GTTATTTCTCCTGATCGCCG
			Cecropin G Reverse	CTCGTTTTCCTGCACCTCCC
		AAEL003832	Defensin C Forward	CTTTGTTTGATGAACTTCCGGAG
			Defensin C Reverse	GAACCCACTCAGCAGATCGC
		AAEL003841	Defensin A Forward	CTATCAGGCTGCCGTGGAG
			Defensin A Reverse	CAATGAGCACAAGCACTATC
		AAEL003389	Attacin Forward	TTGGCAGGCACGAATGTCTTG
			Attacin Reverse	TGTTGTCGGGCACGGGAAGTG
		AAEL014078	Serpin Forward	ACGTGATGGATTGGATGGAG
			Serpin Reverse	GTGCCTGCACTTGTTTCTGA
		AAEL006794	Dicer 2 Forward	CACCGACACAGTTAGCAAGT
			Dicer 2 Reverse	CCATCTTCCGGTCTGATTCTTC
		AAEL017251	Agonauta 2 Forward	TACCCGGCTCCAACCTATTA
			Agonauta 2 Reverse	CTGCATTCTCTCGTACTCCTTG
		AAEL000165	Vago 2 Forward	CCGGTGAATGCTACGATACTGA
			Vago 2 Reverse	TGAGAAATCCGTTCCACATGAC
		-----	16S Forward	TCCTACGGGAGGCAGCAGT
			16S Reverse	GGACTACCAGGGTATCTAATCCTGTT
		-----	18S Forward	AGATACCGTCGTAGTCTTAACCATAAACT
			18S Reverse	TTCAGCCTTGCGACCATACT
	dsRNA	AAEL013816	dsAaCBP1 Forward	TAATACGACTCACTACTATAGGGAGAGTTAGGCCTCAATCAGCTACTC
			dsAaCBP1 Reverse	TAATACGACTCACTACTATAGGGAGAGAGGTAAACAAACCGGACAG
			dsAaCBP2 Forward	TAATACGACTCACTACTATAGGGAGACGTTAACGTTCTCTCCCAAC
			dsAaCBP2 Reverse	TAATACGACTCACTACTATAGGGAGATTGGATAGCTGATCCTGTGC
		-----	dsLuc Forward	TAATACGACTCACTACTATAGGGAGACTGGAGACATAGCTTACTG
			dsLuc Reverse	TAATACGACTCACTACTATAGGGAGAGGATCTCTCTGATTTTTCTTGCG
